# Supplementary material for: CLASPP: A unified model for predicting post-translational modifications
Source: bioRxiv. 2026 Jun 6:2026.06.04.729962. Preprint. [Version 1] doi: 10.64898/2026.06.04.729962 (PMC13252087; doi:10.64898/2026.06.04.729962)
Supplement: Supplement 1 — S1 Fig. Model training and architecture overview (A) Overview of the supervised contrastive loss training scheme. (B) Overview of the triplet loss training scheme. (C) Overview of the fine tuning training scheme. (D) The first contrastive learning step was performed on the encoder. (E) Then the classification head was finetuned. (F) Overview of the ESM-2’s encoder’s multiheaded attention [30]. (G) Overview of the attention mechanism. (H) Overview of the classification head used. (I) Investigation of the different encoders and classification head architectures. This uses macro performance across the holdout validation set. This benchmark was trained without a contrastive learning step and only a finetuning step. Identical training regimens were applied to each architecture. 2LinearClassifer refers to the architecture you see in S1e Fig and 3X8Transfomer refers to an architecture where you swap the first linear layer with a multiheaded attention layer that is 8 wide and 3 deep [49]. We chose ESM-2-150m due to the comparably superior performance and due to computational constraints of ESM-2-150m being the largest model we can feasibly use for contrastive learning. The same hyperparameters were used for all architectures benchmarked (originally optimized with ESM-2-150m) and could be potentially optimized for ESM-C-300m, ESM-C-600m, and ESM-3-open individually [60, 61]. [file media-1.zip]

Archive with 1 entries (1 files):
- S1Fig.png
