# Supplementary material for: CLASPP: A unified model for predicting post-translational modifications
Source: bioRxiv. 2026 Jun 6:2026.06.04.729962. Preprint. [Version 1] doi: 10.64898/2026.06.04.729962 (PMC13252087; doi:10.64898/2026.06.04.729962)
Supplement: Supplement 2 — S2 Fig. Comprehensive unsupervised clustering benchmark and by PTM type and data curation overview Systematic benchmark of the differing number of clusters and clustering method. (A) Left column is reserved for baseline performance without unsupervised clustering. (B) Middle column is reserved for the supervised clustering benchmarks. (C) Right column is reserved for clustering quality metrics which includes mean silhouette coefficient (silhouette) and mean within cluster distance (within cluster distance). Each PTM type was trained and validated using a unique single binary classification model for each sub-cluster or PTM type. The performances of each sub-cluster and their individual model were pooled together using global macro performance to represent the assigned number of sub-clusters. (D) Overview of the data curation consisting of downloading the data from dbPTM, cleaning according to UniProt standards [11], and filtering for human and residues most associated with the PTM type of interest. Followed by a sequence identity threshold to ensure there is an even distribution across sequence identity space. Then a spectral clustering applied to each PTM type with benchmarked proof that it increases performance and allows for a more diverse sequence identity distribution per PTM type [55, 73]. Finally, a uniform sampling and training/testing/validation split is performed [22]. (E) A PTM specific abundance table for various stages of the data curation pipeline between steps that filter or down sample the known PTM sites. (F) Violin plots and UMAP plots demonstrate how the undersampling preserved the diversity of each sub-cluster. The violin plot measures each sequence’s average hamming distance away from the full population and shows full and undersample distribution. The UMAP shows the post-contrastive embeddings of each data point. [file media-2.zip]

Archive with 1 entries (1 files):
- S2Fig.png
