# Supplementary material for: CLASPP: A unified model for predicting post-translational modifications
Source: bioRxiv. 2026 Jun 6:2026.06.04.729962. Preprint. [Version 1] doi: 10.64898/2026.06.04.729962 (PMC13252087; doi:10.64898/2026.06.04.729962)
Supplement: Supplement 3 — S3 Fig. Systematic visualization of UMAP projections of all participating PTM types pre/post-contrastive learning across different parameters of UMAP UMAP representations of pre- and post-supervised contrastive learning training schemes. These tests are divided into 7 different PTM-centric populations including global, phosphorylation, ubiquitination, acetylation, glycosylation, methylation, and others. This test was replicated over different input parameters that impact UMAP projections like random seed, n_neighbors, and min_dist. This data was pulled from the test dataset (was not used in training). [file media-3.zip]

Archive with 1 entries (1 files):
- S3Fig.png
