# Supplementary material for: CLASPP: A unified model for predicting post-translational modifications
Source: bioRxiv. 2026 Jun 6:2026.06.04.729962. Preprint. [Version 1] doi: 10.64898/2026.06.04.729962 (PMC13252087; doi:10.64898/2026.06.04.729962)
Supplement: Supplement 4 — S4 Fig. Comprehensive benchmark performance from all PTM types All PTM types that have at least 2 models associated with the PTM type are tested. Prediction generated from CLASPP, PTMGPT2 [20], MTPrompt-PTM [25], DeepMVP [21], MIND-S [19], and the MusiteDeep webtool [18] for all PTM-types. For the different PTM types, we measured the multi-label performance by including all positive testing data and negative testing data that belongs to the same residue type for the hard, medium and easy examples. F1 and AUC_PRC are the primary metrics to determine overall performance for discrete (threshold of 0.5) and probabilistic modeling respectively. S_Phosphorylation T_Phosphorylation are tested separately, and the mean of the two scores are shown. S_O-Linked-Glycosylation and T_O-Linked-Glycosylation are tested separately and the mean of the two scores are shown. This pooling (mean) was done for ST_Phosphorylation and ST_O-Linked-Glycosylation to account for the residue specific way of modeling multi-PTM prediction. (A) Benchmark of the hold-out data from the CLASPP tests. (B) Benchmark of the hold-out data from the MIND-S tests. (C) Overview of multi-label performance benchmark. Comparison of shared PTM types that participate in multi-label events for CLASPP, PTMGPT2 [20], MTPrompt-PTM [25], DeepMVP [21], MIND-S [19], and the MusiteDeep webtool [18]. The specific PTM types evaluated by each multi-PTM prediction model are indicated. The bar chart shows available data that shares the presented labels and denotes which multi-label benchmark has enough data to be significant with a blue star. Any benchmark that had 30 or more positive data points was considered significant. Accuracy score, Jaccard score, mean absolute score was imported from sk-learn [65], and the metric accuracy only considers a prediction correct if it matches every single ground truth label. (D) Global and shared benchmarks of the hold-out data from the CLASPP and MIND-S test-set. (E) Confusion matrices gene [file media-4.zip]

Archive with 1 entries (1 files):
- S4Fig.png
