# Supplementary material for: CLASPP: A unified model for predicting post-translational modifications
Source: bioRxiv. 2026 Jun 6:2026.06.04.729962. Preprint. [Version 1] doi: 10.64898/2026.06.04.729962 (PMC13252087; doi:10.64898/2026.06.04.729962)
Supplement: Supplement 5 — S5 Fig. Comparison of PTMAtlas and dbPTM (A) Probability of PTMAtlas overlapping with dbPTM of positive 21-mer sequences per PTM type [9, 21]. (B) Measure of sequence diversity per PTM type for PTMAtlas and dbPTM. The metric of sequence diversity was measured by the log scaled number of clusters from a representative greedy clustering of the positive 21-mer sequences. Different thresholds were systematically tested. (C) Benchmarks of DeepMVP [21] and CLASPP ran on PTMAtlas’s testing set. Binary-label benchmarks refer to using the exact test data supplied by PTMAtlas. Multi-label benchmarks are the altered test sets where the positive data points from adjacent PTM types are added to the negative class of interest so long as the 21-mer input does not exist in the positive class of interest and they share the central modified residue type. [file media-5.zip]

Archive with 1 entries (1 files):
- S5Fig.png
