# Supplementary material for: CLASPP: A unified model for predicting post-translational modifications
Source: bioRxiv. 2026 Jun 6:2026.06.04.729962. Preprint. [Version 1] doi: 10.64898/2026.06.04.729962 (PMC13252087; doi:10.64898/2026.06.04.729962)
Supplement: Supplement 6 — S6 Fig. Comprehensive out-of-distribution benchmark. (A) Demonstrates relative evolutionary distance and this metric is a way to measure the degree of out-of-distribution for a given species-specific benchmark. Human refers to H. sapiens, Mouse refers to M. musculus, Zebrafish refers to D. rerio, Fly refers to D. melanogaster, Celegans refers to C, elegans, Yeast refers to S. cerevisiae, and Ecoli refers to E. coli. (B) This out-of-distribution benchmark is for the metric accuracy. (C) This out-of-distribution benchmark is for the metric F1. (D) This out-of-distribution benchmark is for the metric precision. (E) This out-of-distribution benchmark is for the metric recall. (F) This out-of-distribution benchmark is for the metric AUC-ROC. (G) This out-of-distribution benchmark is for the metric AUC-PRC. (H) This out-of-distribution benchmark is for the metric FPR. (C-H) The benchmark only contributes to the Fig 5c if a blue star is present representing sufficient data. [file media-6.zip]

Archive with 1 entries (1 files):
- S6Fig.png
